# Supplementary material for: An intramolecular hydrogen bond-promoted “green” Ugi cascade reaction for the synthesis of 2,5-diketopiperazines with anticancer activity
Source: RSC Adv. 2022 Nov 21;12(51):33175–9. doi: 10.1039/d2ra04958a (PMC9678023; doi:10.1039/d2ra04958a)
Supplement: RA-012-D2RA04958A-s002 [file RA-012-D2RA04958A-s002.cif]

# Electronic Supplementary Material (ESI) for RSC Advances.
# This journal is © The Royal Society of Chemistry 2022

####################################################################### 
# 
# This file contains crystal structure data downloaded from the 
# Cambridge Structural Database (CSD) hosted by the Cambridge 
# Crystallographic Data Centre (CCDC).
# 
# Full information about CCDC data access policies and citation 
# guidelines are available at http://www.ccdc.cam.ac.uk/access/V1 
# 
# Audit and citation data items may have been added by the CCDC. 
# Please retain this information to preserve the provenance of 
# this file and to allow appropriate attribution of the data. 
# 
#######################################################################

data_1
_audit_block_doi                 10.5517/ccdc.csd.cc25fkck
_database_code_depnum_ccdc_archive 'CCDC 2009028'
loop_
_citation_id
_citation_doi
_citation_year
1 10.1515/ncrs-2020-0257 2020
loop_
_audit_author_name
_audit_author_address
'Ying fen Li'
;Guizhou Institute of Technology
China
;
_audit_update_record             
;
2020-06-10 deposited with the CCDC.	2022-09-23 downloaded from the CCDC.
;

_audit_creation_method           SHELXL-2014/7
_shelx_SHELXL_version_number     2014/7
_chemical_name_systematic        
'1-(2-(1<i>H</i>-indol-3-yl)ethyl)-4-benzyl-3-hydroxy-3,6- diphenylpiperazine-2,5-dione'
_chemical_name_common            ?
_chemical_melting_point          ?
_chemical_formula_moiety         ?
_chemical_formula_sum            'C33 H29 N3 O3'
_chemical_formula_weight         515.59

loop_
_atom_type_symbol
_atom_type_description
_atom_type_scat_dispersion_real
_atom_type_scat_dispersion_imag
_atom_type_scat_source
C C 0.0033 0.0016 'International Tables Vol C Tables 4.2.6.8 and 6.1.1.4'
H H 0.0000 0.0000 'International Tables Vol C Tables 4.2.6.8 and 6.1.1.4'
N N 0.0061 0.0033 'International Tables Vol C Tables 4.2.6.8 and 6.1.1.4'
O O 0.0106 0.0060 'International Tables Vol C Tables 4.2.6.8 and 6.1.1.4'

_space_group_crystal_system      triclinic
_space_group_IT_number           2
_space_group_name_H-M_alt        'P -1'
_space_group_name_Hall           '-P 1'

_shelx_space_group_comment       
; 
The symmetry employed for this shelxl refinement is uniquely defined 
by the following loop, which should always be used as a source of 
symmetry information in preference to the above space-group names. 
They are only intended as comments. 
;

loop_
_space_group_symop_operation_xyz
'x, y, z'
'-x, -y, -z'

_cell_length_a                   7.1229(8)
_cell_length_b                   12.8851(13)
_cell_length_c                   15.0472(15)
_cell_angle_alpha                92.354(2)
_cell_angle_beta                 103.338(2)
_cell_angle_gamma                91.502(2)
_cell_volume                     1341.7(2)
_cell_formula_units_Z            2
_cell_measurement_temperature    296(2)
_cell_measurement_reflns_used    4097
_cell_measurement_theta_min      2.79
_cell_measurement_theta_max      27.48

_exptl_crystal_description       BLOCK
_exptl_crystal_colour            COLORLESS
_exptl_crystal_density_meas      ?
_exptl_crystal_density_method    ?
_exptl_crystal_density_diffrn    1.276
_exptl_crystal_F_000             544
_exptl_transmission_factor_min   ?
_exptl_transmission_factor_max   ?
_exptl_crystal_size_max          0.300
_exptl_crystal_size_mid          0.280
_exptl_crystal_size_min          0.270
_exptl_absorpt_coefficient_mu    0.083
_shelx_estimated_absorpt_T_min   0.976
_shelx_estimated_absorpt_T_max   0.978
_exptl_absorpt_correction_type   none
_exptl_absorpt_correction_T_min  ?
_exptl_absorpt_correction_T_max  ?
_exptl_absorpt_process_details   ?
_exptl_absorpt_special_details   ?
_diffrn_ambient_temperature      296(2)
_diffrn_radiation_wavelength     0.71073
_diffrn_radiation_type           MoK\a
_diffrn_source                   ?
_diffrn_measurement_device_type  'CCD area detector'
_diffrn_measurement_method       'phi and omega scans'
_diffrn_detector_area_resol_mean ?
_diffrn_reflns_number            6862
_diffrn_reflns_av_unetI/netI     0.0257
_diffrn_reflns_av_R_equivalents  0.0180
_diffrn_reflns_limit_h_min       -8
_diffrn_reflns_limit_h_max       6
_diffrn_reflns_limit_k_min       -13
_diffrn_reflns_limit_k_max       15
_diffrn_reflns_limit_l_min       -17
_diffrn_reflns_limit_l_max       17
_diffrn_reflns_theta_min         3.137
_diffrn_reflns_theta_max         25.000
_diffrn_reflns_theta_full        25.000
_diffrn_measured_fraction_theta_max 0.991
_diffrn_measured_fraction_theta_full 0.991
_diffrn_reflns_Laue_measured_fraction_max 0.991
_diffrn_reflns_Laue_measured_fraction_full 0.991
_diffrn_reflns_point_group_measured_fraction_max 0.991
_diffrn_reflns_point_group_measured_fraction_full 0.991
_reflns_number_total             4688
_reflns_number_gt                3871
_reflns_threshold_expression     'I > 2\s(I)'
_reflns_Friedel_coverage         0.000
_reflns_Friedel_fraction_max     .
_reflns_Friedel_fraction_full    .

_reflns_special_details          
; 
 Reflections were merged by SHELXL according to the crystal 
 class for the calculation of statistics and refinement. 
  
 _reflns_Friedel_fraction is defined as the number of unique 
 Friedel pairs measured divided by the number that would be 
 possible theoretically, ignoring centric projections and 
 systematic absences. 
;

_computing_data_collection       'Bruker SMART'
_computing_cell_refinement       'Bruker SMART'
_computing_data_reduction        'Bruker SAINT'
_computing_structure_solution    'Bruker SHELXTL'
_computing_structure_refinement  'SHELXL-2014/7 (Sheldrick, 2014)'
_computing_molecular_graphics    'Bruker SHELXTL'
_computing_publication_material  'Bruker SHELXTL'
_refine_special_details          ?
_refine_ls_structure_factor_coef Fsqd
_refine_ls_matrix_type           full
_refine_ls_weighting_scheme      calc
_refine_ls_weighting_details     
'w=1/[\s^2^(Fo^2^)+(0.0646P)^2^+0.2652P] where P=(Fo^2^+2Fc^2^)/3'
_atom_sites_solution_primary     ?
_atom_sites_solution_secondary   ?
_atom_sites_solution_hydrogens   geom
_refine_ls_hydrogen_treatment    constr
_refine_ls_extinction_method     'SHELXL-2014/7 (Sheldrick 2014'
_refine_ls_extinction_coef       0.047(3)
_refine_ls_extinction_expression Fc^*^=kFc[1+0.001xFc^2^\l^3^/sin(2\q)]^-1/4^
_refine_ls_number_reflns         4688
_refine_ls_number_parameters     354
_refine_ls_number_restraints     0
_refine_ls_R_factor_all          0.0466
_refine_ls_R_factor_gt           0.0364
_refine_ls_wR_factor_ref         0.1074
_refine_ls_wR_factor_gt          0.1009
_refine_ls_goodness_of_fit_ref   0.964
_refine_ls_restrained_S_all      0.964
_refine_ls_shift/su_max          0.000
_refine_ls_shift/su_mean         0.000

loop_
_atom_site_label
_atom_site_type_symbol
_atom_site_fract_x
_atom_site_fract_y
_atom_site_fract_z
_atom_site_U_iso_or_equiv
_atom_site_adp_type
_atom_site_occupancy
_atom_site_site_symmetry_order
_atom_site_calc_flag
_atom_site_refinement_flags_posn
_atom_site_refinement_flags_adp
_atom_site_refinement_flags_occupancy
_atom_site_disorder_assembly
_atom_site_disorder_group
O1 O 1.05577(14) 0.31690(7) 0.19289(7) 0.0420(3) Uani 1 1 d . . . . .
O2 O 1.12495(12) 0.22906(8) 0.36611(6) 0.0360(2) Uani 1 1 d . . . . .
H2 H 1.2189 0.2281 0.3433 0.054 Uiso 1 1 calc R U . . .
O3 O 0.50126(13) 0.21694(8) 0.36264(7) 0.0430(3) Uani 1 1 d . . . . .
N1 N 0.81535(19) 0.69119(9) -0.02533(8) 0.0431(3) Uani 1 1 d . . . . .
H1 H 0.8534 0.7118 -0.0721 0.052 Uiso 1 1 calc R U . . .
N2 N 0.76650(16) 0.35307(8) 0.22118(7) 0.0312(3) Uani 1 1 d . . . . .
N3 N 0.80410(14) 0.19376(8) 0.34729(7) 0.0276(2) Uani 1 1 d . . . . .
C1 C 0.5113(2) 0.79071(11) -0.03781(9) 0.0413(4) Uani 1 1 d . . . . .
H1A H 0.5184 0.8246 -0.0904 0.050 Uiso 1 1 calc R U . . .
C2 C 0.3618(2) 0.80656(12) 0.00410(11) 0.0470(4) Uani 1 1 d . . . . .
H2A H 0.2649 0.8509 -0.0212 0.056 Uiso 1 1 calc R U . . .
C3 C 0.3525(2) 0.75725(12) 0.08416(11) 0.0488(4) Uani 1 1 d . . . . .
H3 H 0.2507 0.7704 0.1117 0.059 Uiso 1 1 calc R U . . .
C4 C 0.4913(2) 0.68950(11) 0.12308(10) 0.0412(3) Uani 1 1 d . . . . .
H4 H 0.4834 0.6570 0.1762 0.049 Uiso 1 1 calc R U . . .
C5 C 0.64436(19) 0.67045(10) 0.08126(9) 0.0320(3) Uani 1 1 d . . . . .
C6 C 0.6524(2) 0.72210(10) 0.00096(9) 0.0330(3) Uani 1 1 d . . . . .
C7 C 0.9074(2) 0.62201(11) 0.03528(11) 0.0429(4) Uani 1 1 d . . . . .
H7 H 1.0208 0.5898 0.0314 0.051 Uiso 1 1 calc R U . . .
C8 C 0.8100(2) 0.60677(10) 0.10202(9) 0.0360(3) Uani 1 1 d . . . . .
C9 C 0.8562(2) 0.53299(11) 0.17795(10) 0.0441(4) Uani 1 1 d . . . . .
H9A H 0.8298 0.5648 0.2332 0.053 Uiso 1 1 calc R U . . .
H9B H 0.9921 0.5178 0.1903 0.053 Uiso 1 1 calc R U . . .
C10 C 0.7342(2) 0.43218(10) 0.15125(9) 0.0369(3) Uani 1 1 d . . . . .
H10A H 0.5989 0.4490 0.1379 0.044 Uiso 1 1 calc R U . . .
H10B H 0.7610 0.4021 0.0955 0.044 Uiso 1 1 calc R U . . .
C11 C 0.61472(18) 0.33756(10) 0.27115(9) 0.0300(3) Uani 1 1 d . . . . .
H11 H 0.4927 0.3265 0.2253 0.036 Uiso 1 1 calc R U . . .
C12 C 0.63777(17) 0.24360(10) 0.32988(8) 0.0289(3) Uani 1 1 d . . . . .
C13 C 0.95630(17) 0.20753(9) 0.29776(8) 0.0262(3) Uani 1 1 d . . . . .
C14 C 0.92629(18) 0.29877(10) 0.23300(8) 0.0290(3) Uani 1 1 d . . . . .
C15 C 0.59419(19) 0.43426(10) 0.32943(9) 0.0338(3) Uani 1 1 d . . . . .
C16 C 0.7512(2) 0.47782(13) 0.39306(11) 0.0516(4) Uani 1 1 d . . . . .
H16 H 0.8710 0.4480 0.4006 0.062 Uiso 1 1 calc R U . . .
C17 C 0.7309(3) 0.56593(14) 0.44580(12) 0.0643(5) Uani 1 1 d . . . . .
H17 H 0.8370 0.5948 0.4886 0.077 Uiso 1 1 calc R U . . .
C18 C 0.5551(3) 0.61054(14) 0.43504(13) 0.0651(5) Uani 1 1 d . . . . .
H18 H 0.5418 0.6695 0.4705 0.078 Uiso 1 1 calc R U . . .
C19 C 0.3999(3) 0.56832(14) 0.37238(15) 0.0658(5) Uani 1 1 d . . . . .
H19 H 0.2807 0.5988 0.3651 0.079 Uiso 1 1 calc R U . . .
C20 C 0.4180(2) 0.47988(12) 0.31911(12) 0.0497(4) Uani 1 1 d . . . . .
H20 H 0.3111 0.4515 0.2765 0.060 Uiso 1 1 calc R U . . .
C21 C 0.8224(2) 0.10543(10) 0.40939(9) 0.0350(3) Uani 1 1 d . . . . .
H21A H 0.9286 0.0637 0.4006 0.042 Uiso 1 1 calc R U . . .
H21B H 0.7053 0.0619 0.3924 0.042 Uiso 1 1 calc R U . . .
C22 C 0.8565(2) 0.13885(11) 0.50956(10) 0.0432(4) Uani 1 1 d . . . . .
C23 C 1.0352(3) 0.17620(15) 0.55799(12) 0.0684(5) Uani 1 1 d . . . . .
H23 H 1.1358 0.1822 0.5284 0.082 Uiso 1 1 calc R U . . .
C24 C 1.0677(4) 0.20509(18) 0.65068(14) 0.0925(8) Uani 1 1 d . . . . .
H24 H 1.1893 0.2307 0.6821 0.111 Uiso 1 1 calc R U . . .
C25 C 0.9255(6) 0.19635(18) 0.69508(15) 0.0953(9) Uani 1 1 d . . . . .
H25 H 0.9485 0.2160 0.7569 0.114 Uiso 1 1 calc R U . . .
C26 C 0.7470(5) 0.1586(2) 0.64936(17) 0.0974(9) Uani 1 1 d . . . . .
H26 H 0.6488 0.1520 0.6804 0.117 Uiso 1 1 calc R U . . .
C27 C 0.7108(3) 0.12975(17) 0.55583(13) 0.0729(6) Uani 1 1 d . . . . .
H27 H 0.5887 0.1045 0.5250 0.087 Uiso 1 1 calc R U . . .
C28 C 0.96301(18) 0.11024(9) 0.23576(8) 0.0294(3) Uani 1 1 d . . . . .
C29 C 1.1305(2) 0.08695(12) 0.20803(11) 0.0438(4) Uani 1 1 d . . . . .
H29 H 1.2441 0.1257 0.2325 0.053 Uiso 1 1 calc R U . . .
C30 C 1.1293(3) 0.00591(13) 0.14382(12) 0.0551(4) Uani 1 1 d . . . . .
H30 H 1.2415 -0.0083 0.1247 0.066 Uiso 1 1 calc R U . . .
C31 C 0.9640(3) -0.05317(12) 0.10855(11) 0.0529(4) Uani 1 1 d . . . . .
H31 H 0.9640 -0.1070 0.0654 0.063 Uiso 1 1 calc R U . . .
C32 C 0.7979(2) -0.03254(12) 0.13726(10) 0.0486(4) Uani 1 1 d . . . . .
H32 H 0.6864 -0.0735 0.1146 0.058 Uiso 1 1 calc R U . . .
C33 C 0.7969(2) 0.04945(11) 0.20009(9) 0.0380(3) Uani 1 1 d . . . . .
H33 H 0.6838 0.0637 0.2184 0.046 Uiso 1 1 calc R U . . .

loop_
_atom_site_aniso_label
_atom_site_aniso_U_11
_atom_site_aniso_U_22
_atom_site_aniso_U_33
_atom_site_aniso_U_23
_atom_site_aniso_U_13
_atom_site_aniso_U_12
O1 0.0465(6) 0.0386(5) 0.0504(6) 0.0074(4) 0.0296(5) 0.0041(5)
O2 0.0233(5) 0.0530(6) 0.0318(5) -0.0044(4) 0.0080(4) 0.0001(4)
O3 0.0262(5) 0.0520(6) 0.0556(6) 0.0119(5) 0.0176(5) 0.0039(4)
N1 0.0562(8) 0.0379(7) 0.0431(7) 0.0044(5) 0.0270(6) 0.0023(6)
N2 0.0343(6) 0.0294(6) 0.0314(6) 0.0045(4) 0.0101(5) 0.0051(5)
N3 0.0250(5) 0.0287(5) 0.0315(6) 0.0054(4) 0.0102(4) 0.0048(4)
C1 0.0556(9) 0.0328(7) 0.0316(7) 0.0033(6) 0.0024(7) 0.0004(7)
C2 0.0430(9) 0.0429(8) 0.0508(9) -0.0006(7) 0.0018(7) 0.0089(7)
C3 0.0418(9) 0.0502(9) 0.0579(10) -0.0024(7) 0.0190(7) 0.0062(7)
C4 0.0464(9) 0.0414(8) 0.0399(8) 0.0032(6) 0.0184(7) 0.0003(7)
C5 0.0380(7) 0.0266(6) 0.0315(7) -0.0005(5) 0.0089(6) -0.0016(6)
C6 0.0413(8) 0.0273(6) 0.0309(7) -0.0023(5) 0.0106(6) -0.0029(6)
C7 0.0436(8) 0.0312(7) 0.0584(9) 0.0002(6) 0.0213(7) 0.0062(6)
C8 0.0405(8) 0.0256(7) 0.0420(8) 0.0014(6) 0.0096(6) 0.0005(6)
C9 0.0489(9) 0.0331(7) 0.0463(8) 0.0059(6) 0.0021(7) 0.0028(7)
C10 0.0446(8) 0.0327(7) 0.0330(7) 0.0075(6) 0.0068(6) 0.0047(6)
C11 0.0238(6) 0.0333(7) 0.0322(7) 0.0018(5) 0.0045(5) 0.0051(5)
C12 0.0234(6) 0.0316(7) 0.0318(6) -0.0016(5) 0.0068(5) 0.0016(5)
C13 0.0217(6) 0.0299(6) 0.0276(6) 0.0001(5) 0.0072(5) 0.0028(5)
C14 0.0317(7) 0.0274(6) 0.0295(6) -0.0023(5) 0.0112(5) 0.0003(5)
C15 0.0358(7) 0.0323(7) 0.0352(7) 0.0030(5) 0.0115(6) 0.0067(6)
C16 0.0488(9) 0.0524(9) 0.0476(9) -0.0080(7) 0.0000(7) 0.0104(8)
C17 0.0837(14) 0.0547(10) 0.0475(10) -0.0137(8) 0.0036(9) 0.0011(10)
C18 0.0993(16) 0.0408(9) 0.0634(11) -0.0082(8) 0.0365(11) 0.0100(10)
C19 0.0645(12) 0.0488(10) 0.0929(14) -0.0036(10) 0.0355(11) 0.0217(9)
C20 0.0398(8) 0.0426(8) 0.0684(11) -0.0007(7) 0.0156(8) 0.0102(7)
C21 0.0378(7) 0.0293(7) 0.0404(8) 0.0081(6) 0.0129(6) 0.0040(6)
C22 0.0617(10) 0.0333(7) 0.0390(8) 0.0130(6) 0.0177(7) 0.0114(7)
C23 0.0867(14) 0.0720(12) 0.0418(9) 0.0094(8) 0.0059(9) -0.0150(11)
C24 0.139(2) 0.0826(15) 0.0459(11) 0.0059(10) 0.0034(13) -0.0185(15)
C25 0.175(3) 0.0694(14) 0.0441(11) 0.0117(10) 0.0268(16) 0.0251(17)
C26 0.141(3) 0.110(2) 0.0638(14) 0.0253(14) 0.0635(17) 0.0425(19)
C27 0.0857(14) 0.0883(14) 0.0580(11) 0.0223(10) 0.0385(11) 0.0215(12)
C28 0.0333(7) 0.0272(6) 0.0282(6) 0.0033(5) 0.0069(5) 0.0071(5)
C29 0.0408(8) 0.0406(8) 0.0533(9) -0.0078(7) 0.0188(7) 0.0048(6)
C30 0.0620(11) 0.0494(9) 0.0608(10) -0.0111(8) 0.0298(9) 0.0113(8)
C31 0.0764(12) 0.0378(8) 0.0434(9) -0.0108(7) 0.0129(8) 0.0104(8)
C32 0.0574(10) 0.0386(8) 0.0426(8) -0.0072(6) -0.0014(7) 0.0000(7)
C33 0.0365(8) 0.0373(7) 0.0376(7) -0.0007(6) 0.0036(6) 0.0045(6)

_geom_special_details            
; 
 All esds (except the esd in the dihedral angle between two l.s. planes) 
 are estimated using the full covariance matrix.  The cell esds are taken 
 into account individually in the estimation of esds in distances, angles 
 and torsion angles; correlations between esds in cell parameters are only 
 used when they are defined by crystal symmetry.  An approximate (isotropic) 
 treatment of cell esds is used for estimating esds involving l.s. planes. 
;

loop_
_geom_bond_atom_site_label_1
_geom_bond_atom_site_label_2
_geom_bond_distance
_geom_bond_site_symmetry_2
_geom_bond_publ_flag
O1 C14 1.2356(15) . ?
O2 C13 1.4024(15) . ?
O2 H2 0.8200 . ?
O3 C12 1.2345(15) . ?
N1 C7 1.370(2) . ?
N1 C6 1.3732(18) . ?
N1 H1 0.8600 . ?
N2 C14 1.3323(17) . ?
N2 C11 1.4663(16) . ?
N2 C10 1.4792(16) . ?
N3 C12 1.3398(16) . ?
N3 C13 1.4614(15) . ?
N3 C21 1.4915(16) . ?
C1 C2 1.373(2) . ?
C1 C6 1.397(2) . ?
C1 H1A 0.9300 . ?
C2 C3 1.399(2) . ?
C2 H2A 0.9300 . ?
C3 C4 1.379(2) . ?
C3 H3 0.9300 . ?
C4 C5 1.4011(19) . ?
C4 H4 0.9300 . ?
C5 C6 1.4149(18) . ?
C5 C8 1.4368(19) . ?
C7 C8 1.364(2) . ?
C7 H7 0.9300 . ?
C8 C9 1.4998(19) . ?
C9 C10 1.530(2) . ?
C9 H9A 0.9700 . ?
C9 H9B 0.9700 . ?
C10 H10A 0.9700 . ?
C10 H10B 0.9700 . ?
C11 C12 1.5182(17) . ?
C11 C15 1.5237(18) . ?
C11 H11 0.9800 . ?
C13 C28 1.5401(17) . ?
C13 C14 1.5455(17) . ?
C15 C20 1.379(2) . ?
C15 C16 1.383(2) . ?
C16 C17 1.388(2) . ?
C16 H16 0.9300 . ?
C17 C18 1.370(3) . ?
C17 H17 0.9300 . ?
C18 C19 1.361(3) . ?
C18 H18 0.9300 . ?
C19 C20 1.392(2) . ?
C19 H19 0.9300 . ?
C20 H20 0.9300 . ?
C21 C22 1.513(2) . ?
C21 H21A 0.9700 . ?
C21 H21B 0.9700 . ?
C22 C23 1.377(3) . ?
C22 C27 1.381(2) . ?
C23 C24 1.393(3) . ?
C23 H23 0.9300 . ?
C24 C25 1.341(4) . ?
C24 H24 0.9300 . ?
C25 C26 1.365(4) . ?
C25 H25 0.9300 . ?
C26 C27 1.404(3) . ?
C26 H26 0.9300 . ?
C27 H27 0.9300 . ?
C28 C29 1.3879(19) . ?
C28 C33 1.3874(19) . ?
C29 C30 1.392(2) . ?
C29 H29 0.9300 . ?
C30 C31 1.371(2) . ?
C30 H30 0.9300 . ?
C31 C32 1.378(2) . ?
C31 H31 0.9300 . ?
C32 C33 1.390(2) . ?
C32 H32 0.9300 . ?
C33 H33 0.9300 . ?

loop_
_geom_angle_atom_site_label_1
_geom_angle_atom_site_label_2
_geom_angle_atom_site_label_3
_geom_angle
_geom_angle_site_symmetry_1
_geom_angle_site_symmetry_3
_geom_angle_publ_flag
C13 O2 H2 109.5 . . ?
C7 N1 C6 108.77(11) . . ?
C7 N1 H1 125.6 . . ?
C6 N1 H1 125.6 . . ?
C14 N2 C11 124.30(10) . . ?
C14 N2 C10 118.78(11) . . ?
C11 N2 C10 116.89(10) . . ?
C12 N3 C13 124.34(10) . . ?
C12 N3 C21 118.10(10) . . ?
C13 N3 C21 116.67(10) . . ?
C2 C1 C6 117.93(13) . . ?
C2 C1 H1A 121.0 . . ?
C6 C1 H1A 121.0 . . ?
C1 C2 C3 121.21(14) . . ?
C1 C2 H2A 119.4 . . ?
C3 C2 H2A 119.4 . . ?
C4 C3 C2 121.29(14) . . ?
C4 C3 H3 119.4 . . ?
C2 C3 H3 119.4 . . ?
C3 C4 C5 118.92(13) . . ?
C3 C4 H4 120.5 . . ?
C5 C4 H4 120.5 . . ?
C4 C5 C6 118.89(13) . . ?
C4 C5 C8 133.94(13) . . ?
C6 C5 C8 107.17(12) . . ?
N1 C6 C1 130.91(13) . . ?
N1 C6 C5 107.35(12) . . ?
C1 C6 C5 121.73(13) . . ?
C8 C7 N1 110.72(13) . . ?
C8 C7 H7 124.6 . . ?
N1 C7 H7 124.6 . . ?
C7 C8 C5 105.99(12) . . ?
C7 C8 C9 127.51(14) . . ?
C5 C8 C9 126.36(13) . . ?
C8 C9 C10 109.99(12) . . ?
C8 C9 H9A 109.7 . . ?
C10 C9 H9A 109.7 . . ?
C8 C9 H9B 109.7 . . ?
C10 C9 H9B 109.7 . . ?
H9A C9 H9B 108.2 . . ?
N2 C10 C9 115.03(11) . . ?
N2 C10 H10A 108.5 . . ?
C9 C10 H10A 108.5 . . ?
N2 C10 H10B 108.5 . . ?
C9 C10 H10B 108.5 . . ?
H10A C10 H10B 107.5 . . ?
N2 C11 C12 114.75(10) . . ?
N2 C11 C15 111.41(10) . . ?
C12 C11 C15 109.51(10) . . ?
N2 C11 H11 106.9 . . ?
C12 C11 H11 106.9 . . ?
C15 C11 H11 106.9 . . ?
O3 C12 N3 121.62(12) . . ?
O3 C12 C11 117.97(11) . . ?
N3 C12 C11 120.38(11) . . ?
O2 C13 N3 104.75(9) . . ?
O2 C13 C28 114.62(10) . . ?
N3 C13 C28 110.01(10) . . ?
O2 C13 C14 108.46(10) . . ?
N3 C13 C14 114.05(10) . . ?
C28 C13 C14 105.19(9) . . ?
O1 C14 N2 122.75(12) . . ?
O1 C14 C13 116.58(11) . . ?
N2 C14 C13 120.66(10) . . ?
C20 C15 C16 118.97(14) . . ?
C20 C15 C11 120.25(13) . . ?
C16 C15 C11 120.77(12) . . ?
C15 C16 C17 120.30(16) . . ?
C15 C16 H16 119.8 . . ?
C17 C16 H16 119.8 . . ?
C18 C17 C16 120.22(17) . . ?
C18 C17 H17 119.9 . . ?
C16 C17 H17 119.9 . . ?
C19 C18 C17 119.85(16) . . ?
C19 C18 H18 120.1 . . ?
C17 C18 H18 120.1 . . ?
C18 C19 C20 120.57(17) . . ?
C18 C19 H19 119.7 . . ?
C20 C19 H19 119.7 . . ?
C15 C20 C19 120.08(16) . . ?
C15 C20 H20 120.0 . . ?
C19 C20 H20 120.0 . . ?
N3 C21 C22 113.85(11) . . ?
N3 C21 H21A 108.8 . . ?
C22 C21 H21A 108.8 . . ?
N3 C21 H21B 108.8 . . ?
C22 C21 H21B 108.8 . . ?
H21A C21 H21B 107.7 . . ?
C23 C22 C27 118.03(17) . . ?
C23 C22 C21 120.95(15) . . ?
C27 C22 C21 120.99(16) . . ?
C22 C23 C24 121.0(2) . . ?
C22 C23 H23 119.5 . . ?
C24 C23 H23 119.5 . . ?
C25 C24 C23 120.7(2) . . ?
C25 C24 H24 119.7 . . ?
C23 C24 H24 119.7 . . ?
C24 C25 C26 119.9(2) . . ?
C24 C25 H25 120.1 . . ?
C26 C25 H25 120.1 . . ?
C25 C26 C27 120.4(2) . . ?
C25 C26 H26 119.8 . . ?
C27 C26 H26 119.8 . . ?
C22 C27 C26 120.1(2) . . ?
C22 C27 H27 120.0 . . ?
C26 C27 H27 120.0 . . ?
C29 C28 C33 118.66(12) . . ?
C29 C28 C13 120.68(12) . . ?
C33 C28 C13 120.42(11) . . ?
C28 C29 C30 120.28(15) . . ?
C28 C29 H29 119.9 . . ?
C30 C29 H29 119.9 . . ?
C31 C30 C29 120.53(15) . . ?
C31 C30 H30 119.7 . . ?
C29 C30 H30 119.7 . . ?
C30 C31 C32 119.76(14) . . ?
C30 C31 H31 120.1 . . ?
C32 C31 H31 120.1 . . ?
C31 C32 C33 120.08(15) . . ?
C31 C32 H32 120.0 . . ?
C33 C32 H32 120.0 . . ?
C28 C33 C32 120.65(14) . . ?
C28 C33 H33 119.7 . . ?
C32 C33 H33 119.7 . . ?

loop_
_geom_torsion_atom_site_label_1
_geom_torsion_atom_site_label_2
_geom_torsion_atom_site_label_3
_geom_torsion_atom_site_label_4
_geom_torsion
_geom_torsion_site_symmetry_1
_geom_torsion_site_symmetry_2
_geom_torsion_site_symmetry_3
_geom_torsion_site_symmetry_4
_geom_torsion_publ_flag
C6 C1 C2 C3 1.2(2) . . . . ?
C1 C2 C3 C4 -1.1(2) . . . . ?
C2 C3 C4 C5 0.2(2) . . . . ?
C3 C4 C5 C6 0.6(2) . . . . ?
C3 C4 C5 C8 179.85(14) . . . . ?
C7 N1 C6 C1 -179.83(14) . . . . ?
C7 N1 C6 C5 0.38(15) . . . . ?
C2 C1 C6 N1 179.82(14) . . . . ?
C2 C1 C6 C5 -0.4(2) . . . . ?
C4 C5 C6 N1 179.33(12) . . . . ?
C8 C5 C6 N1 -0.12(14) . . . . ?
C4 C5 C6 C1 -0.49(19) . . . . ?
C8 C5 C6 C1 -179.93(12) . . . . ?
C6 N1 C7 C8 -0.52(16) . . . . ?
N1 C7 C8 C5 0.43(16) . . . . ?
N1 C7 C8 C9 176.30(13) . . . . ?
C4 C5 C8 C7 -179.52(15) . . . . ?
C6 C5 C8 C7 -0.19(15) . . . . ?
C4 C5 C8 C9 4.6(2) . . . . ?
C6 C5 C8 C9 -176.12(12) . . . . ?
C7 C8 C9 C10 -96.63(18) . . . . ?
C5 C8 C9 C10 78.44(17) . . . . ?
C14 N2 C10 C9 -75.52(16) . . . . ?
C11 N2 C10 C9 106.46(14) . . . . ?
C8 C9 C10 N2 -179.77(12) . . . . ?
C14 N2 C11 C12 -8.00(17) . . . . ?
C10 N2 C11 C12 169.90(10) . . . . ?
C14 N2 C11 C15 117.15(13) . . . . ?
C10 N2 C11 C15 -64.94(14) . . . . ?
C13 N3 C12 O3 167.65(11) . . . . ?
C21 N3 C12 O3 -1.16(18) . . . . ?
C13 N3 C12 C11 -14.37(18) . . . . ?
C21 N3 C12 C11 176.82(10) . . . . ?
N2 C11 C12 O3 -169.27(11) . . . . ?
C15 C11 C12 O3 64.58(15) . . . . ?
N2 C11 C12 N3 12.68(17) . . . . ?
C15 C11 C12 N3 -113.47(13) . . . . ?
C12 N3 C13 O2 128.14(12) . . . . ?
C21 N3 C13 O2 -62.90(13) . . . . ?
C12 N3 C13 C28 -108.19(13) . . . . ?
C21 N3 C13 C28 60.77(13) . . . . ?
C12 N3 C13 C14 9.71(16) . . . . ?
C21 N3 C13 C14 178.67(10) . . . . ?
C11 N2 C14 O1 -176.57(11) . . . . ?
C10 N2 C14 O1 5.56(18) . . . . ?
C11 N2 C14 C13 4.37(18) . . . . ?
C10 N2 C14 C13 -173.49(10) . . . . ?
O2 C13 C14 O1 60.27(14) . . . . ?
N3 C13 C14 O1 176.57(11) . . . . ?
C28 C13 C14 O1 -62.81(14) . . . . ?
O2 C13 C14 N2 -120.61(12) . . . . ?
N3 C13 C14 N2 -4.32(16) . . . . ?
C28 C13 C14 N2 116.31(12) . . . . ?
N2 C11 C15 C20 124.48(14) . . . . ?
C12 C11 C15 C20 -107.49(14) . . . . ?
N2 C11 C15 C16 -55.30(17) . . . . ?
C12 C11 C15 C16 72.73(16) . . . . ?
C20 C15 C16 C17 0.2(2) . . . . ?
C11 C15 C16 C17 180.00(14) . . . . ?
C15 C16 C17 C18 -0.1(3) . . . . ?
C16 C17 C18 C19 0.0(3) . . . . ?
C17 C18 C19 C20 0.2(3) . . . . ?
C16 C15 C20 C19 -0.1(2) . . . . ?
C11 C15 C20 C19 -179.89(14) . . . . ?
C18 C19 C20 C15 -0.1(3) . . . . ?
C12 N3 C21 C22 -76.54(15) . . . . ?
C13 N3 C21 C22 113.79(13) . . . . ?
N3 C21 C22 C23 -76.63(18) . . . . ?
N3 C21 C22 C27 105.41(16) . . . . ?
C27 C22 C23 C24 -0.7(3) . . . . ?
C21 C22 C23 C24 -178.74(18) . . . . ?
C22 C23 C24 C25 0.5(3) . . . . ?
C23 C24 C25 C26 0.1(4) . . . . ?
C24 C25 C26 C27 -0.6(4) . . . . ?
C23 C22 C27 C26 0.3(3) . . . . ?
C21 C22 C27 C26 178.30(17) . . . . ?
C25 C26 C27 C22 0.4(3) . . . . ?
O2 C13 C28 C29 -38.83(16) . . . . ?
N3 C13 C28 C29 -156.54(12) . . . . ?
C14 C13 C28 C29 80.21(14) . . . . ?
O2 C13 C28 C33 146.91(12) . . . . ?
N3 C13 C28 C33 29.20(15) . . . . ?
C14 C13 C28 C33 -94.06(13) . . . . ?
C33 C28 C29 C30 1.7(2) . . . . ?
C13 C28 C29 C30 -172.62(14) . . . . ?
C28 C29 C30 C31 -1.3(3) . . . . ?
C29 C30 C31 C32 -0.4(3) . . . . ?
C30 C31 C32 C33 1.5(2) . . . . ?
C29 C28 C33 C32 -0.6(2) . . . . ?
C13 C28 C33 C32 173.82(12) . . . . ?
C31 C32 C33 C28 -1.1(2) . . . . ?

_refine_diff_density_max         0.190
_refine_diff_density_min         -0.172
_refine_diff_density_rms         0.031

_shelx_res_file                  
; 
  
    1.res created by SHELXL-2014/7 
  
TITL 1_a.res in P-1 
CELL 0.71073 7.1229 12.8851 15.0472 92.354 103.338 91.502 
ZERR 2 0.0008 0.0013 0.0015 0.002 0.002 0.002 
LATT 1 
SFAC C  H  N  O 
UNIT 66 58 6 6 
OMIT 0 1 0 
OMIT -1 0 1 
OMIT 0 0 2 
OMIT 1 -1 1 
OMIT 1 0 0 
OMIT 0 1 4 
OMIT -1 1 2 
OMIT   0.00  50.00 
L.S. 20 
ACTA 
BOND $H 
FMAP 2 
PLAN 20 
LIST 4 
SIZE 0.30 0.28 0.27 
CONF 
HTAB 
TEMP 23 
WGHT    0.064600    0.265200 
EXTI    0.046544 
FVAR       0.95985 
O1    4    1.055773    0.316900    0.192892    11.00000    0.04648    0.03862 = 
         0.05045    0.00740    0.02959    0.00411 
O2    4    1.124949    0.229059    0.366111    11.00000    0.02327    0.05297 = 
         0.03184   -0.00435    0.00804    0.00009 
AFIX 147 
H2    2    1.218903    0.228067    0.343268    11.00000   -1.50000 
AFIX   0 
O3    4    0.501261    0.216943    0.362638    11.00000    0.02617    0.05202 = 
         0.05557    0.01187    0.01761    0.00391 
N1    3    0.815349    0.691191   -0.025329    11.00000    0.05619    0.03794 = 
         0.04308    0.00438    0.02703    0.00235 
AFIX  43 
H1    2    0.853369    0.711848   -0.072125    11.00000   -1.20000 
AFIX   0 
N2    3    0.766496    0.353072    0.221182    11.00000    0.03429    0.02939 = 
         0.03143    0.00449    0.01005    0.00512 
N3    3    0.804097    0.193763    0.347286    11.00000    0.02504    0.02867 = 
         0.03152    0.00538    0.01024    0.00481 
C1    1    0.511288    0.790707   -0.037810    11.00000    0.05564    0.03282 = 
         0.03165    0.00332    0.00238    0.00045 
AFIX  43 
H1A   2    0.518396    0.824597   -0.090389    11.00000   -1.20000 
AFIX   0 
C2    1    0.361780    0.806559    0.004098    11.00000    0.04303    0.04293 = 
         0.05080   -0.00057    0.00180    0.00894 
AFIX  43 
H2A   2    0.264890    0.850897   -0.021200    11.00000   -1.20000 
AFIX   0 
C3    1    0.352471    0.757252    0.084157    11.00000    0.04180    0.05021 = 
         0.05785   -0.00242    0.01896    0.00618 
AFIX  43 
H3    2    0.250702    0.770406    0.111680    11.00000   -1.20000 
AFIX   0 
C4    1    0.491285    0.689502    0.123078    11.00000    0.04640    0.04144 = 
         0.03992    0.00316    0.01837    0.00033 
AFIX  43 
H4    2    0.483393    0.656999    0.176216    11.00000   -1.20000 
AFIX   0 
C5    1    0.644364    0.670449    0.081259    11.00000    0.03800    0.02656 = 
         0.03145   -0.00045    0.00889   -0.00158 
C6    1    0.652396    0.722103    0.000964    11.00000    0.04128    0.02725 = 
         0.03094   -0.00233    0.01060   -0.00288 
C7    1    0.907410    0.622007    0.035277    11.00000    0.04364    0.03120 = 
         0.05841    0.00019    0.02127    0.00620 
AFIX  43 
H7    2    1.020823    0.589848    0.031416    11.00000   -1.20000 
AFIX   0 
C8    1    0.809981    0.606768    0.102020    11.00000    0.04049    0.02563 = 
         0.04198    0.00140    0.00962    0.00052 
C9    1    0.856161    0.532994    0.177951    11.00000    0.04890    0.03305 = 
         0.04634    0.00589    0.00214    0.00276 
AFIX  23 
H9A   2    0.829809    0.564770    0.233155    11.00000   -1.20000 
H9B   2    0.992136    0.517788    0.190273    11.00000   -1.20000 
AFIX   0 
C10   1    0.734171    0.432176    0.151247    11.00000    0.04462    0.03266 = 
         0.03295    0.00747    0.00681    0.00465 
AFIX  23 
H10A  2    0.598918    0.449032    0.137853    11.00000   -1.20000 
H10B  2    0.760962    0.402065    0.095527    11.00000   -1.20000 
AFIX   0 
C11   1    0.614722    0.337561    0.271146    11.00000    0.02376    0.03328 = 
         0.03224    0.00175    0.00451    0.00515 
AFIX  13 
H11   2    0.492708    0.326517    0.225293    11.00000   -1.20000 
AFIX   0 
C12   1    0.637766    0.243601    0.329876    11.00000    0.02336    0.03161 = 
         0.03179   -0.00159    0.00683    0.00163 
C13   1    0.956302    0.207532    0.297761    11.00000    0.02169    0.02991 = 
         0.02764    0.00006    0.00715    0.00282 
C14   1    0.926286    0.298774    0.233000    11.00000    0.03172    0.02736 = 
         0.02951   -0.00228    0.01121    0.00035 
C15   1    0.594193    0.434257    0.329428    11.00000    0.03583    0.03227 = 
         0.03518    0.00304    0.01151    0.00671 
C16   1    0.751211    0.477819    0.393058    11.00000    0.04882    0.05236 = 
         0.04760   -0.00805   -0.00003    0.01039 
AFIX  43 
H16   2    0.870979    0.447958    0.400561    11.00000   -1.20000 
AFIX   0 
C17   1    0.730913    0.565931    0.445802    11.00000    0.08370    0.05466 = 
         0.04754   -0.01367    0.00356    0.00115 
AFIX  43 
H17   2    0.837027    0.594775    0.488579    11.00000   -1.20000 
AFIX   0 
C18   1    0.555055    0.610539    0.435042    11.00000    0.09935    0.04078 = 
         0.06336   -0.00822    0.03654    0.00998 
AFIX  43 
H18   2    0.541763    0.669534    0.470479    11.00000   -1.20000 
AFIX   0 
C19   1    0.399877    0.568317    0.372377    11.00000    0.06454    0.04876 = 
         0.09293   -0.00356    0.03545    0.02168 
AFIX  43 
H19   2    0.280714    0.598810    0.365078    11.00000   -1.20000 
AFIX   0 
C20   1    0.417983    0.479881    0.319114    11.00000    0.03985    0.04256 = 
         0.06844   -0.00072    0.01562    0.01021 
AFIX  43 
H20   2    0.311096    0.451535    0.276518    11.00000   -1.20000 
AFIX   0 
C21   1    0.822374    0.105433    0.409387    11.00000    0.03777    0.02933 = 
         0.04043    0.00808    0.01288    0.00396 
AFIX  23 
H21A  2    0.928626    0.063727    0.400577    11.00000   -1.20000 
H21B  2    0.705335    0.061858    0.392418    11.00000   -1.20000 
AFIX   0 
C22   1    0.856473    0.138846    0.509564    11.00000    0.06174    0.03335 = 
         0.03901    0.01298    0.01765    0.01135 
C23   1    1.035246    0.176199    0.557990    11.00000    0.08667    0.07200 = 
         0.04178    0.00936    0.00587   -0.01505 
AFIX  43 
H23   2    1.135840    0.182241    0.528396    11.00000   -1.20000 
AFIX   0 
C24   1    1.067725    0.205088    0.650682    11.00000    0.13927    0.08255 = 
         0.04594    0.00594    0.00336   -0.01853 
AFIX  43 
H24   2    1.189268    0.230689    0.682063    11.00000   -1.20000 
AFIX   0 
C25   1    0.925545    0.196353    0.695084    11.00000    0.17504    0.06944 = 
         0.04408    0.01168    0.02685    0.02513 
AFIX  43 
H25   2    0.948505    0.215963    0.756930    11.00000   -1.20000 
AFIX   0 
C26   1    0.747021    0.158626    0.649364    11.00000    0.14137    0.11025 = 
         0.06377    0.02529    0.06350    0.04249 
AFIX  43 
H26   2    0.648808    0.152017    0.680363    11.00000   -1.20000 
AFIX   0 
C27   1    0.710812    0.129747    0.555831    11.00000    0.08573    0.08826 = 
         0.05798    0.02231    0.03853    0.02148 
AFIX  43 
H27   2    0.588667    0.104467    0.524983    11.00000   -1.20000 
AFIX   0 
C28   1    0.963012    0.110237    0.235757    11.00000    0.03331    0.02720 = 
         0.02817    0.00326    0.00692    0.00713 
C29   1    1.130536    0.086945    0.208029    11.00000    0.04076    0.04059 = 
         0.05325   -0.00777    0.01884    0.00477 
AFIX  43 
H29   2    1.244099    0.125660    0.232463    11.00000   -1.20000 
AFIX   0 
C30   1    1.129306    0.005905    0.143819    11.00000    0.06197    0.04939 = 
         0.06075   -0.01107    0.02982    0.01126 
AFIX  43 
H30   2    1.241539   -0.008283    0.124687    11.00000   -1.20000 
AFIX   0 
C31   1    0.964032   -0.053166    0.108550    11.00000    0.07637    0.03778 = 
         0.04338   -0.01078    0.01289    0.01044 
AFIX  43 
H31   2    0.963952   -0.106967    0.065404    11.00000   -1.20000 
AFIX   0 
C32   1    0.797939   -0.032540    0.137262    11.00000    0.05737    0.03858 = 
         0.04262   -0.00724   -0.00137   -0.00005 
AFIX  43 
H32   2    0.686404   -0.073541    0.114562    11.00000   -1.20000 
AFIX   0 
C33   1    0.796935    0.049448    0.200091    11.00000    0.03647    0.03735 = 
         0.03757   -0.00073    0.00358    0.00446 
AFIX  43 
H33   2    0.683824    0.063707    0.218408    11.00000   -1.20000 
AFIX   0 
HKLF 4 
  
REM  1_a.res in P-1 
REM R1 =  0.0364 for    3871 Fo > 4sig(Fo)  and  0.0466 for all    4688 data 
REM    354 parameters refined using      0 restraints 
  
END 
  
WGHT      0.0491      0.2536 
  
REM Instructions for potential hydrogen bonds 
EQIV $1 x+1, y, z 
HTAB O2 O3_$1 
EQIV $2 -x+2, -y+1, -z 
HTAB N1 O1_$2 
HTAB C9 O1 
  
REM Highest difference peak  0.190,  deepest hole -0.172,  1-sigma level  0.031 
Q1    1   0.9594  0.1530  0.2652  11.00000  0.05    0.19 
Q2    1   0.6913  0.3459  0.2401  11.00000  0.05    0.17 
Q3    1   0.8741  0.2000  0.3211  11.00000  0.05    0.17 
Q4    1   0.6069  0.3899  0.2987  11.00000  0.05    0.16 
Q5    1   0.9121  0.2441  0.2557  11.00000  0.05    0.15 
Q6    1   0.7259  0.6481  0.1023  11.00000  0.05    0.14 
Q7    1   0.8727  0.1032  0.1940  11.00000  0.05    0.14 
Q8    1   0.6442  0.2921  0.3030  11.00000  0.05    0.14 
Q9    1   0.6748  0.7130  0.0565  11.00000  0.05    0.14 
Q10   1   0.8368  0.5805  0.1373  11.00000  0.05    0.14 
Q11   1   0.8256  0.5852  0.0593  11.00000  0.05    0.14 
Q12   1   0.7716  0.1630  0.5223  11.00000  0.05    0.13 
Q13   1   0.8238  0.1673  0.3805  11.00000  0.05    0.13 
Q14   1   0.6891  0.6202  0.0851  11.00000  0.05    0.13 
Q15   1   0.7783  0.3947  0.2018  11.00000  0.05    0.13 
Q16   1   0.6317  0.7783 -0.0036  11.00000  0.05    0.13 
Q17   1   0.8391  0.1281  0.4621  11.00000  0.05    0.13 
Q18   1   0.9312  0.0744  0.2440  11.00000  0.05    0.13 
Q19   1   0.8073  0.1945  0.6358  11.00000  0.05    0.12 
Q20   1   0.8656  0.3677  0.2624  11.00000  0.05    0.12 
;
_shelx_res_checksum              61952
